# Supplementary material for: Exploring the Potential Effects and Mechanisms of Asarum sieboldii Radix Essential Oil for Treatment of Asthma
Source: Pharmaceutics. 2022 Mar 3;14(3):558. doi: 10.3390/pharmaceutics14030558 (PMC8953372; doi:10.3390/pharmaceutics14030558)
Supplement: Supplementary file 1 [file pharmaceutics-14-00558-s001.zip]

Archive with 1 entries (1 files):
- pharmaceutics-1570983-supplementary.pdf
